# Supplementary material for: A Systematic Assessment of Smartphone Tools for Suicide Prevention
Source: PLoS One. 2016 Apr 13;11(4):e0152285. doi: 10.1371/journal.pone.0152285 (PMC4830444; doi:10.1371/journal.pone.0152285)
Supplement: S1 Dataset — (CSV) [file pone.0152285.s001.csv]

App ID	Platform	Bundle ID	Title	Publisher	Price	Primary function	Primary function was suicide?	Harmful content	Q1_Provider type	Q2_Provider details included	Q3_Content referenced	Q4_Privacy policy	Q5_Access security	Q6_Reliability issues	S1_Means access restriction	S2_Media guidelines	S3_Suicide prevention policy	S4_Physician screening	S5_Gatekeeper screening	S6_Self-secreening	S7_Peer support	S8_Gatekeeper support	S9_Non-crisis support	S10_Crisis support	S10a_Crisis support always visible	S11_Psychotherapy	S12_Pharmacotherapy	S13_Physical therapy	S14_Safety plans	S15_Postvention	S16_Ongoing support	S17_Adherence management	S18_Post-attempt peer support
10	iOS	talklife	Talklife - Your community to talk about depression, self harm and life's challenges	Jamie Druitt	0	Other support	No		Not clear	Yes	No	Yes	Yes	No							Interactive
25	iOS	com.openairware.mycat.clindoc.hamdepscale	Hamilton Depression Scale Lite	openAirWare LLC	0	Depression	No		Commercial	Yes	Yes	No	No	No				Active
37	iOS	com.psychappsint.sosuicided	Did Someone You Know Suicide?	PsychApps International Pty Ltd	0	Suicide prevention	Yes		Commercial	Yes	No	Yes	No	No																Active
42	iOS	com.arvoapp.ozhelp	OzHelp	AppAzure Pty Ltd	0	Other support	No		Institutional	Yes	No	Yes	No	Yes						Active	Active
45	iOS	org.mhat.hopebox	Hope Box	Mental Health America of Texas	0	Other physical/mental health	No		Institutional	No	No	No	Yes	Yes										Active	No
48	iOS	com.guidance-group.operationreachout	Operation Reach Out	The Guidance Group Inc.	0	Suicide prevention	Yes		Institutional	No	No	No	No	No							Active
51	iOS	mobi.mygameplan	My Game Plan	Big Yellow Star	0	Suicide prevention	Yes		Institutional	No	No	No	No	Yes							Active			Active	No				Active		Active
52	iOS	com.umatterucangethelp.umatter	uMatterUCanGetHelp	Bahman Mahdavi	0	Suicide prevention	Yes		Institutional	No	No	No	No	No						Active
53	iOS	com.previdence.RiskEvalApp	Previdence	Previdence Corporation	0	Other physical/mental health	No		Commercial	Yes	No	No	No	Yes						Active
57	iOS	com.lulilu.relieflink	ReliefLink	Emory University	0	Suicide prevention	Yes		Institutional	No	Yes	No	No	No	Active						Active		Active						Active
59	iOS	com.arvoapp.Alert	A.L.E.R.T.	AppAzure Pty Ltd	0	Other support	No		Institutional	Yes	No	Yes	No	No						Active	Active
61	iOS	org.ascariitg.ozhelptasmania	OzHelp Tasmania	Nathan McGregor	0	Other physical/mental health	No		Institutional	Yes	No	Yes	No	No						Active
64	iOS	com.adease.my3	MY3 - Support Network	California Mental Health Services Authority	0	Suicide prevention	Yes		Institutional	Yes	No	Yes	No	No	Active						Active		Active						Active
74	iOS	uk.org.prevent-suicide.Stay-Alive	Stay Alive	Grassroots Suicide Prevention	0	Suicide prevention	Yes		Institutional	Yes	No	No	No	No							Active								Active
76	iOS	com.openairware.mycat.clindoc.depressionscreening	Depression Screening	openAirWare LLC	1.29	Depression	No		Commercial	Yes	Yes	No	No	No						Active
77	iOS	edu.osu.ruokosu	RUOK: OSU	Ohio State University	0	Suicide prevention	Yes		Institutional	Yes	No	No	No	No										Active	No
84	iOS	com.psychappsint.rusuicidal	R U Suicidal?	PsychApps International Pty Ltd	0	Suicide prevention	Yes		Commercial	Yes	No	Yes	No	No							Active		Active	Active	No				Active
89	iOS	edu.kent.stepupspeakout	Step Up and Speak Out	Kent State University	0	Suicide prevention	Yes		Institutional	Yes	No	No	No	No										Active	No
92	iOS	com.openairware.mycat.clindoc.postnataldep	Postnatal Depression Test	openAirWare LLC	1.29	Depression	No		Commercial	Yes	No	No	No	No						Active
95	iOS	com.psychappsint.sosuicidal	Is S/O Suicidal?	PsychApps International Pty Ltd	0	Suicide prevention	Yes	Describes lethal means	Commercial	Yes	No	Yes	No	No							Active		Active	Active	No				Active
97	iOS	com.openairware.mycat.clindoc.depressionscreeningpro	Depression Screening Pro	openAirWare LLC	1.29	Depression	No		Commercial	Yes	No	No	No	No				Active
98	iOS	com.softpsych.eris	Eris	SoftPsych LLC	18.99	Other physical/mental health	No		Commercial	Yes	No	No	No	No				Active
105	iOS	com.waleed.SafteyApp	PsychwebMD Plan	Israr Abbasi	0	Suicide prevention	Yes		Commercial	No	No	No	Yes	Yes	Active						Active		Active						Active
125	iOS	net.ruokosu.mercy	RUOK Mercy	Ryan Hansen	0	Suicide prevention	Yes		Institutional	Yes	No	No	No	Yes										Active	No
132	iOS	com.waleed.SafteyAppPaid	PsychwebMD-Plan	Israr Abbasi	1.29	Suicide prevention	Yes		Commercial	No	No	No	Yes	No	Active						Active		Active						Active
154	iOS	com.projecttoe.pt-ios	Project Toe	Project Toe	0	Deliberate self-harm	No		Not clear	No	No	No	Yes	No							Interactive
157	iOS	com.reallyappy.icope	iCope	Snowchicken. Limited	3.79	Deliberate self-harm	No		Private individual	Yes	No	No	No	Yes							Active
158	iOS	com.aliciasaunders.skarz	Skarz Diary	Alicia Saunders	2.49	Deliberate self-harm	No		Private individual	No	No	No	No	No												Active
160	iOS	DefconOne.Defcon-One	Defcon One	Bennett Bailey	0	Suicide prevention	Yes		Private individual	No	No	No	No	Yes							Active
208	Android	com.bearpty.talklife	TalkLife	Jamie Druitt	0	Other support	No		Not clear	Yes	No	Yes	Yes	No							Interactive
210	Android	com.moodtools.crisis.app	Suicide Safety Plan	MoodTools	0	Suicide prevention	Yes		Commercial	No	No	No	No	Yes	Active						Active		Active						Active
215	Android	com.psychappsint.r.u.suicidal	R U Suicidal?	PsychApps International Pty Ltd	0	Suicide prevention	Yes		Commercial	Yes	No	Yes	No	No							Active		Active	Active	No				Active
241	Android	com.psychappsint.s.o.suicided	Did Someone You Know Suicide?	PsychApps International Pty Ltd	0	Suicide prevention	Yes		Commercial	Yes	No	Yes	No	Yes																Active
243	Android	suicide.prevention.app	Operation Reach Out	The Guidance Group, Inc	0	Suicide prevention	Yes		Institutional	No	No	No	No	Yes							Active
246	Android	uk.org.suicideprevention.stayalive	Stay Alive	Grassroots Suicide Prevention	0	Suicide prevention	Yes		Institutional	Yes	No	No	No	No							Active								Active
252	Android	com.appazure.ozhelp	OzHelp	AppAzure Pty Ltd	0	Other support	No		Institutional	Yes	No	Yes	No	Yes						Active	Active
303	Android	net.ruokosu.stepupspeakout	Step Up and Speak Out	Kent State University	0	Suicide prevention	Yes		Institutional	Yes	No	No	No	No										Active	No
320	Android	com.appazure.alert	A.L.E.R.T	AppAzure Pty Ltd	0	Other support	No		Institutional	Yes	No	Yes	No	Yes						Active	Active
323	Android	com.moodtools.moodtools	MoodTools - Depression Aid	MoodTools	0	Depression	No		Commercial	No	No	Yes	No	Yes	Active					Active	Active		Active			Active			Active
399	Android	com.psychappsint.s.o.suicidal	Is S/O Suicidal?	PsychApps International Pty Ltd	0	Suicide prevention	Yes	Describes lethal means	Commercial	Yes	No	Yes	No	No							Active		Active	Active	No				Active
500	Android	com.payoda.hopeline	TheHopeLine	TheHopeLine.com	0	Other support	No		Commercial	Yes	No	No	No	No										Interactive	No
505	Android	com.umatterucangethelp.umatter	uMatterUCanGetHelp	Bahman Mahdavi - WebWerk	0	Suicide prevention	Yes		Institutional	No	No	No	No	No						Active
506	Android	com.scorecloud.safetyplan	Safety Net	Two Penguins Studio	0	Suicide prevention	Yes		Commercial	No	No	No	Yes	Yes	Active						Active		Active	Active	No				Active
532	Android	com.sdrock.gospelcentral	Gospel Central	San Diego Rock Church	0	Other support	No		Not clear	Yes	Yes	Yes	Yes	Yes							Interactive
535	Android	com.nasikservices.mann_sanvad	Mann-sanvad	Nasik Services.com	0	Other support	No		Private individual	Yes	No	No	No	No									Active
630	Android	com.getconnected.Getconnected	Get Connected - Free help now	Get Connected Helpline	0	Other support	No		Institutional	Yes	No	Yes	No	No										Interactive	No
645	Android	com.mobile11.mobile1.dailyrx	dailyRx	dailyRx, Inc.	0	Other physical/mental health	No		Commercial	Yes	Yes	Yes	No	Yes						Active
664	Android	com.appypie.appypiec54bae324248	i choose ink	i choose ink	0	Deliberate self-harm	No		Private individual	Yes	No	No	No	Yes							Interactive
681	Android	com.mobile11.mobile1.rxwiki	RxWiki	RxWiki, Inc.	0	Other physical/mental health	No		Commercial	Yes	Yes	Yes	No	Yes						Active
